# Supplementary material for: Pinpointing Functionally Relevant miRNAs in Classical Hodgkin Lymphoma Pathogenesis
Source: Cancers (Basel). 2024 Mar 12;16(6):1126. doi: 10.3390/cancers16061126 (PMC10968648; doi:10.3390/cancers16061126)
Supplement: Supplementary file 1 [file cancers-16-01126-s001.zip]

Archive with 1 entries (1 files):
- cancers-2894588-supplementary.pdf
